# Supplementary material for: Effectiveness of Prophylactic Human Cytomegalovirus Hyperimmunoglobulin in Preventing Cytomegalovirus Infection following Transplantation: A Systematic Review and Meta-Analysis
Source: Life (Basel). 2022 Mar 2;12(3):361. doi: 10.3390/life12030361 (PMC8955988; doi:10.3390/life12030361)
Supplement: Supplementary file 1 [file life-12-00361-s001.zip]

Archive with 1 entries (1 files):
- life-1590276-supplementary.pdf
